# Supplementary material for: Effective Magnetic MOFs Adsorbent for the Removal of Bisphenol A, Tetracycline, Congo Red and Methylene Blue Pollutions
Source: Nanomaterials (Basel). 2021 Jul 26;11(8):1917. doi: 10.3390/nano11081917 (PMC8398004; doi:10.3390/nano11081917)
Supplement: Supplementary file 1 [file nanomaterials-11-01917-s001.zip]

Archive with 1 entries (1 files):
- nanomaterials-1249109-supplementary.pdf
